# Supplementary material for: Leaf Spot Caused by Alternaria spp. Is a New Disease of Grapevine
Source: Plants (Basel). 2024 Nov 28;13(23):3335. doi: 10.3390/plants13233335 (PMC11644299; doi:10.3390/plants13233335)
Supplement: Supplementary file 1 [file plants-13-03335-s001.zip]

Archive with 2 entries (2 files):
- Supplementary Tables Yurchenko et al. new.xlsx
- Supplementary_Figures new.pdf
