# Supplementary material for: Leaf Spot Caused by Alternaria spp. Is a New Disease of Grapevine
Source: Plants (Basel). 2024 Nov 28;13(23):3335. doi: 10.3390/plants13233335 (PMC11644299; doi:10.3390/plants13233335)
Supplement: Supplementary file 1 [file plants-13-03335-s001.zip › Supplementary Tables Yurchenko et al. new.xlsx]

## Sheet: ST1 List of Alternaria sp strai
Supplementary materials, Yurchenko et al., 2024. Leaf Spot Caused by Alternaria spp. is a New Disease of Grapevine
Supplementary Table S1. Basic information about representative strains of Alternaria sp. for multilocus typing
№	Strain number	Variety	Date of collection	Locality
1	A-401-1	Bianka	2020-06-25	Kuchuguri village, Temryuksky district
2	A-402-1	Bianka	2020-06-25	Kurchanskaya station, Temryuksky district
3	A-421-2	Pervenets Magaracha	2020-07-16	Kurchanskaya station, Temryuksky district
4	A-422-1	Bianka	2020-07-16	Kurchanskaya station, Temryuksky district
5	A-422-2	Bianka	2020-07-16	Kurchanskaya station, Temryuksky district
6	A-424-1	Levokumskij	2020-07-21	Kurchanskaya station, Temryuksky district
7	A-424-2	Levokumskij	2020-07-21	Kurchanskaya station, Temryuksky district
8	A-425-1	Riton	2020-07-21	Kurchanskaya station, Temryuksky district
9	A-425-3	Riton	2020-07-21	Kurchanskaya station, Temryuksky district
10	A-426-2	Bianka	2020-07-21	Kurchanskaya station, Temryuksky district
11	A-427	Bianka	2020-07-21	Kurchanskaya station, Temryuksky district
12	A-429-1	Bianka	2020-07-28	Kurchanskaya station, Temryuksky district
13	A-429-2	Bianka	2020-07-28	Kurchanskaya station, Temryuksky district
14	A-429-3	Bianka	2020-07-28	Kurchanskaya station, Temryuksky district
15	A-443	Levokumskij	2020-08-06	Kurchanskaya station, Temryuksky district
16	A-447	Bianka	2020-08-06	Kurchanskaya station, Temryuksky district
17	A-448	Bianka	2020-08-06	Kurchanskaya station, Temryuksky district
18	A-451	Levokumskij	2020-08-17	Kurchanskaya station, Temryuksky district
19	A-452	Bianka	2020-08-17	Kuchuguri village, Temryuksky district
20	A-454	Alkor	2020-08-19	Krasnodar
21	A-456	Dmitriy	2020-08-19	Krasnodar
22	A-199-1-1	Bianka	2020-06-05	Kurchanskaya station, Temryuksky district
23	A-490-1	Avgustin	2020-08-31	Kuchuguri village, Temryuksky district
24	A-491-1	Moldova	2020-08-31	Kurchanskaya station, Temryuksky district
25	A-492-2	Pervenets Magaracha	2020-08-31	Kurchanskaya station, Temryuksky district
26	A-525-1	Bianka	2021-06-09	Kurchanskaya station, Temryuksky district
27	A-525-2	Bianka	2021-06-09	Kurchanskaya station, Temryuksky district
28	A-525-7	Bianka	2021-06-09	Kurchanskaya station, Temryuksky district
29	A-588-1	Vitis vinifera accession 1	2021-07-10	Staroderevyankovskaya station, Kanevsky district
30	A-588-2	Vitis vinifera accession 2	2021-07-10	Staroderevyankovskaya station, Kanevsky district
31	A-589-5	Bianka	2021-07-22	Kurchanskaya station, Temryuksky district
32	A-590-1	Bianka	2021-07-22	Kurchanskaya station, Temryuksky district
33	A-591-4	Pervenets Magaracha	2021-07-22	Kurchanskaya station, Temryuksky district
34	A-592-2	Moldova	2021-07-22	Kurchanskaya station, Temryuksky district
35	A-614-4	Bianka	2021-08-10	Kurchanskaya station, Temryuksky district

## Sheet: ST2 Primers
Supplementary materials, Yurchenko et al., 2024. Leaf Spot Caused by Alternaria spp. is a New Disease of Grapevine
Supplementary Table S2. List of the PCR primers and programs
Locus	Primer name	Primer sequence (5' – 3')	Initial denaturation	Denaturation	Annealing	Extension	Final extension	Number of cycles	Reference
ITS	ITS1	TCCGTAGGTGAACCTGCGG	95°С for 2 min	95°С for 30 s	58°С for 30 s	72°С for 2 min	72°С for 10 min	35	White et al., 1990
	ITS4	TCCTCCGCTTATTGATATGC
Alt a1	Alt-For	ATGCAGTTCACCACCATCGC	94°С for 3 min	94°С for 40 s	58°С for 40 s	72°С for 40 s	72°С for 5 min	40	Hong et al., 2005
	Alt-Rev	ACGAGGGTGAYGTAGGCGTC
GAPDH	gpdF	CAACGGCTTCGGTCGCATTG	95°С for 30 s	95°С for 30 s	50°С for 40 s	72°С for 40 s	72°С for 5 min	44	Berbee, Pirseyedi, Hubbard, 1999
	gpdR	GCCAAGCAGTTGGTTGTGC
tef1	Alt-tef1	CTTGGAGGGAACCATCTTGA	95°С for 2 min	95°С for 30 s	55°С for 30 s	72°С for 50 s	72°С for 7 min	40	Somma et al.. 2019
	Alt-tef2	CTGGTACAAGGGTTGGGAGA
β-tubulin	T1	AACATGCGTGAGATTGTAAGT	94°С for 5 min	94°С for 35 s	56°С for 1 min	72°С for 2 min	72°С for 10 min	40	O’Donnell, Cigelnik, 1997
	T22	TCTGGATGTTGTTTGGGAATCC
	T1	AACATGCGTGAGATTGTAAGT	95°С for 3 min	95°С for 35 s	58°С for 1 min	72°С for 1,5 min	72°С for 5 min	40	Peever et al., 2004
	Beta-tub-2	ATCATGTTCTTGGGGTCGAA
	References:
	White, T.J.; Bruns, T.; Lee, S.; Taylor, J. Amplification and direct sequencing of fungal ribosomal rna genefor phylogenetics. PCR Protocols. A Guide to Methods and Applications, 1990. P. 315-322.
	Hong, S. G.; Cramer, R. A.; Lawrence, C. B.; Pryor, B. M. Alt a 1 allergen homologs from Alternaria and related taxa: analysis of phylogenetic content and secondary structure. Fungal Genetics and Biology. 2005, 42 (2). doi: 10.1016/j.fgb.2004.10.009
	Berbee, M. L.; Pirseyedi, Mona; Hubbard, S. Cochliobolus phylogenetics and the origin of known, highly virulent pathogens, inferred from ITS and glyceraldehyde-3-phosphate dehydrogenase gene sequences. Mycologia. 1999, 91(6). doi: 10.1080/00275514.1999.12061106 Интервью с основателем Sci-Hub Александрой Элбакян. Кто именно должен платить за академические исследования
	Somma, S.; Amatulli, M. T.; Masiello, M.; Moretti, A.; Logrieco, A. F. Alternaria species associated to wheat black point identified through a multilocus sequence approach. International Journal of Food Microbiology. 2019, 293. doi: 10.1016/j.ijfoodmicro.2019.01
	O’Donnell, K.; Cigelnik, E. Two Divergent Intragenomic rDNA ITS2 Types within a Monophyletic Lineage of the FungusFusariumAre Nonorthologous. Molecular Phylogenetics and Evolution. 1997, 7(1). doi: 10.1006/mpev.1996.0376
	Peever, T. L.; Su, G.; Carpenter-Boggs, L.; Timmer, L. W. Molecular systematics of citrus-associated Alternaria species. Mycologia. 2004, 96 (1). doi: 10.1080/15572536.2005.11833002

## Sheet: ST3 Nutrient medium
Supplementary materials, Yurchenko et al., 2024. Leaf Spot Caused by Alternaria spp. is a New Disease of Grapevine
Supplementary Table S3. Nutrient media for the cultivation of Alternaria sp.
Nutrient medium	Composition	Reference
potato carrot agar (PCA)	Potato – 200 g, carrot – 200 g, agar – 20 g, distilled water – 1000 ml	Dyakov, Sergeev, 2003
oatmeal agar (OAT)	Oatmeal broth - 100 g, agar – 14 g, distilled water – 1000 ml	Poliksenova, Khramtsov, Piskun, 2004
water agar (WA)	Agar – 20 g, distilled water – 1000 ml	Satton, Fothergill, 2001
tomato pulp agar (TPA)	Tomato juice – 200 ml, CaCO3 – 4g, agar – 16 g, distilled water – 800 ml	Blagoveshchenskaya, 2017
corn meal agar (CMA)	Corn flour – 45 g, agar – 14 g, distilled water – 1000 ml	Poliksenova, Khramtsov, Piskun, 2004
potato agar (PA)	Potato – 200 g, agar – 20 g, distilled water – 1000 ml	Poliksenova, Khramtsov, Piskun, 2004
potato agar with citric acid (PACA)	Potato – 200 g, 10% citric acid – 1 ml, agar – 20 g, distilled water – 1000 ml	This research
potato agar with valerian root extract (PAVE)	Potato – 200 g, 10% valerian root extract, agar – 20 g, distilled water – 1000 ml	This research
vegetable juice agar (V-8)	Mixture of juices: carrot -100 ml, celery -100 ml, beetroot -100 ml, parsley -100 ml, spinach - 100 ml, tomato - 100 ml; CaCO3 -3 g, agar – 20 g, distilled water – 1000 ml	Dyakov, Sergeev, 2003
hay infusion agar (HA)	aqueous extract of wheat straw - 1 l (75 g of straw per 1000 l of distilled water) , agar - 15 g	This research
References:
Dyakov, Y.T.; Sergeev, Y.V. New in the systematics and nomenclature of fungi. All-Russian public organization "Public National Academy of Mycology": Moscow, 2003. pp. 1–496.
Poliksenova, V.D.; Khramtsov, A.K.; Piskun, S.G. Methodological guidelines for special practice classes in the section "Mycology. Methods of experimental study of microscopic fungi". Minsk.: BSU, 2004.
Satton, D.; Fothergill, M. Determinant of Pathogenic and Conditionally Pathogenic Fungi. Mir: Moscow, 2001; pp. 1–486.
Blagoveshchenskaya, E.U. Mycological Research: Fundamentals Of Laboratory Technology. Lenand: M, 2017. pp. 1–96.

## Sheet: ST4 GenBank
Supplementary materials, Yurchenko et al., 2024. Leaf Spot Caused by Alternaria spp. is a New Disease of Grapevine
Supplementary Table S4. Sequences of Alta 1, ITS, gapdh, tef1, tub uploaded to GenBank with their identifiers
Strain number	GenBank identifier
	Alt a1	ITS	gapdh	tef1	β-tubulin
A-199-1-1	PQ583906	PQ590405	PQ583941	PQ584011	PQ583976
A-401-1	PQ583907	PQ590406	PQ583942	PQ584012	PQ583977
A-402-1	PQ583908	PQ590407	PQ583943	PQ584013	PQ583978
A-421-2	PQ583909	PQ590408	PQ583944	PQ584014	PQ583979
A-422-1	PQ583910	PQ590409	PQ583945	PQ584015	PQ583980
A-422-2	PQ583911	PQ590410	PQ583946	PQ584016	PQ583981
A-424-1	PQ583912	PQ590411	PQ583947	PQ584017	PQ583982
A-424-2	PQ583913	PQ590412	PQ583948	PQ584018	PQ583983
A-425-1	PQ583914	PQ590413	PQ583949	PQ584019	PQ583984
A-425-3	PQ583915	PQ590414	PQ583950	PQ584020	PQ583985
A-426-2	PQ583916	PQ590415	PQ583951	PQ584021	PQ583986
A-427	PQ583917	PQ590416	PQ583952	PQ584022	PQ583987
A-429-1	PQ583918	PQ590417	PQ583953	PQ584023	PQ583988
A-429-2	PQ583919	PQ590418	PQ583954	PQ584024	PQ583989
A-429-3	PQ583920	PQ590419	PQ583955	PQ584025	PQ583990
A-443	PQ583921	PQ590420	PQ583956	PQ584026	PQ583991
A-447	PQ583922	PQ590421	PQ583957	PQ584027	PQ583992
A-448	PQ583923	PQ590422	PQ583958	PQ584028	PQ583993
A-451	PQ583924	PQ590423	PQ583959	PQ584029	PQ583994
A-452	PQ583925	PQ590424	PQ583960	PQ584030	PQ583995
A-454	PQ583926	PQ590425	PQ583961	PQ584031	PQ583996
A-456	PQ583927	PQ590426	PQ583962	PQ584032	PQ583997
A-490-1	PQ583928	PQ590427	PQ583963	PQ584033	PQ583998
A-491-1	PQ583929	PQ590428	PQ583964	PQ584034	PQ583999
A-492-2	PQ583930	PQ590429	PQ583965	PQ584035	PQ584000
A-525-1	PQ583931	PQ590430	PQ583966	PQ584036	PQ584001
A-525-2	PQ583932	PQ590431	PQ583967	PQ584037	PQ584002
A-525-7	PQ583933	PQ590432	PQ583968	PQ584038	PQ584003
A-588-1	PQ583934	PQ590433	PQ583969	PQ584039	PQ584004
A-588-2	PQ583935	PQ590434	PQ583970	PQ584040	PQ584005
A-589-5	PQ583936	PQ590435	PQ583971	PQ584041	PQ584006
A-590-1	PQ583937	PQ590436	PQ583972	PQ584042	PQ584007
A-591-4	PQ583938	PQ590437	PQ583973	PQ584043	PQ584008
A-592-2	PQ583939	PQ590438	PQ583974	PQ584044	PQ584009
A-614-4	PQ583940	PQ590439	PQ583975	PQ584045	PQ584010

## Sheet: ST5 List of fungicides
Supplementary materials, Yurchenko et al., 2024. Leaf Spot Caused by Alternaria spp. is a New Disease of Grapevine
Supplementary Table S5. List of fungicides used for testing on pathogenic isolates of Alternaria sp.
Fungicide group	Active substance	Fungicide registered in Russia, preparative form	Fungicide rate, l, kg/ga *
Triazoles	250 g/l difenoconazole	SCORE, EC	0.4
	60 g/l difenoconazole + 30 g/l сyflufenamid	DINALI, DC	0.7
	125 g/l tetraconazole	DOMARK, EC	0.32
	250 г/л tebuconazole	KOLOSAL, EC	0.4
	120 g/l propiconazole + 60 g/l flutriafol + 30 g/l difenoconazole	CAPELLA, ME	1.3
	400 g/l tea tree oil + 150 g/l difenoconazole	SRILANK, MEC	0.7
Strobilurins	250 g/l azoxystrobin	QUADRIS, SC	0.8
	50 g/kg pyraclostrobin + 550 g/kg metiram	CABRIO TOP, WG	2
	250 g/l azoxystrobin	INTRADA, SC	0.6
	500 g/kg kresoxim-methyl	STROBY, WDG	0.2
Dithiocarbamates	750 g/kg mancozeb	FORTUNE GLOBAL, WDG	3
	800 g/kg mancozeb	DITAN M-45, SC	3
	640 g/kg mancozeb + 40 g/kg mefenoxam	RIDOMIL GOLD MC, WDG	2.5
Morpholines + phenylpyridinamine	200 g/l dimethomorph + 200 g/l fluazinam	INSIDE, SC	1.2
Copper compounds	400 g/kg copper chloroxide	ABIGA-PEAK, WS	7.8
	576 g/kg copper hydroxide	CHAMP, WDG	3
	345 g/l tribasic copper sulfate	CUPROXATE, SC	6
Anilinopyrimidine + benzamide	375 g/l pyrimethanil + 125 g/l fluopyram	LUNA TRANQUILITY, SC	1.2
Anilinopyrimidine + phenylpyrrole	375 g/kg cyprodinil + 250 g/kg fludioxonil	SWITCH, WDG	1
Oxazolidinediones and piperidinyl thiazole isoxazolines	300 g/l famoxadone + 30 g/l oxathiapiprolin	ZORVEC ENCANTIA, SE	0.8
Hydroxyanilide	500 g/kg fenhexamid	TELDOR, WDG	1.2
Plant extract	240 g/l tea tree oil	TIACIN BIO, SC	2
Phthalimides	800 g/l captan	MALVIN, WDG	3
Cyanoimidazole + inorganic substances	25 g/l cyazofamid + 250 g/l disodium phosphate	MILDICUT, SC	3
* Consumption rate of fungicide recommendation for use on grapes in Russia [74].
